# Supplementary material for: LC-HRMS Coupling to Feature-Based Molecular Networking to Efficiently Annotate Monoterpene Indole Alkaloids of Alstonia scholaris
Source: Plants (Basel). 2025 Jul 14;14(14):2177. doi: 10.3390/plants14142177 (PMC12298960; doi:10.3390/plants14142177)
Supplement: Supplementary file 1 [file plants-14-02177-s001.zip]

Archive with 1 entries (1 files):
- plants-3667385-supplementary.pdf
